# Supplementary material for: Di-(2-ethylhexyl) phthalate exposure induces liver injury by promoting ferroptosis via downregulation of GPX4 in pregnant mice
Source: Front Cell Dev Biol. 2022 Nov 10;10:1014243. doi: 10.3389/fcell.2022.1014243 (PMC9686828; doi:10.3389/fcell.2022.1014243)
Supplement: Supplementary file 1 [file Table3.XLSX]

## Sheet: Table S1
	Table S1. Abbreviation index in the manuscript.
	Abbreviation	Name
	ALP	Alkaline phosphatase
	ALT	Alanine aminotransferase
	AST	Aspartate aminotransferase
	CCK8	Cell counting kit-8
	DEHP	Di-(2-ethylhexyl) phthalate
	DMEM	Dulbecco's modified eagle medium
	DMSO	Dimethyl sulfoxide
	EDCs	Endocrine disrupting chemicals
	FBG	Fasting blood glucose
	Fer-1	Ferrostatin-1
	GD0	Gestational day 0
	GDM	Gestational diabetes mellitus
	GGT	Gamma-glutamyl transferase
	GPX4	Glutathione peroxidase 4
	GSH	Glutathione
	H&E	Hematoxylin & eosin
	IL-1β	Inflammatory factor interleukin-1 beta
	IL-6	Inflammatory factor interleukin-6
	Lpcat3	Lysophosphatidylcholine acyltransferase 3
	MDA	Malondialdehyde
	MEHP	Monoethylhexyl phthalate
	Nrf2	Nuclear factor erythroid 2-related factor 2
	Ptgs2	Prostaglandin endoperoxide synthase2
	SLC7A11	Solute carrier family 7 member 11
