# Supplementary material for: Di-(2-ethylhexyl) phthalate exposure induces liver injury by promoting ferroptosis via downregulation of GPX4 in pregnant mice
Source: Front Cell Dev Biol. 2022 Nov 10;10:1014243. doi: 10.3389/fcell.2022.1014243 (PMC9686828; doi:10.3389/fcell.2022.1014243)
Supplement: Supplementary file 5 [file Table4.XLSX]

## Sheet: Table 1
	Table 1. The specific primer sequences
	Symbol	Forward primer	Reverse primer
	Gpx4	CCTCCCCAGTACTGCAACAG	GGCTGAGAATTCGTGCATGG
	Fth1	TGCCTCCTACGTCTATCTGTC	GTCATCACGGTCTGGTTTCTTT
	Ftl	AGGGCGTAGGCCACTTCTT	CTGGGTTTTACCCCATTCATCTT
	Ptgs2	CTGCGCCTTTTCAAGGATGG	GGGGATACACCTCTCCACCA
	Slc7a11	AGGGCATACTCCAGAACACG	GGACCAAAGACCTCCAGAATG
	Lpcat3	GCCGTTATTACTACCCTTTGCT	ACACAGCCCAATTAGCTTCAG
	Nrf2	TCCGCTGCCATCAGTCAGTC	ATTGTGCCTTCAGCGTGCTTC
	IL-1β	GATGATAACCTGCTGGTGTGTGA	GTTGTTCATCTCGGAGCCTGTAG
	Tfrc	GTTTCTGCCAGCCCCTTATTAT	GCAAGGAAAGGATATGCAGCA
	β-actin	ATCTGGCACCACACCTTCT	GGGGTGTTGAAGGTCTCAAA
